# Supplementary material for: Deep Insight into the Influences of the Intrinsic Properties of Dielectric Elastomer on the Energy-Harvesting Performance of the Dielectric Elastomer Generator
Source: Polymers (Basel). 2021 Nov 30;13(23):4202. doi: 10.3390/polym13234202 (PMC8659657; doi:10.3390/polym13234202)
Supplement: Supplementary file 1 [file polymers-13-04202-s001.zip]

Archive with 2 entries (1 files):
- polymers-1464478-supplementary/
- polymers-1464478-supplementary/Supporting Information.pdf
